# Supplementary material for: Molecular mechanism of SmMYB53 activates the expression of SmCYP71D375, thereby modulating tanshinone accumulation in Salvia miltiorrhiza
Source: Hortic Res. 2025 Feb 27;12(6):uhaf058. doi: 10.1093/hr/uhaf058 (PMC12017799; doi:10.1093/hr/uhaf058)
Supplement: Web_Material_uhaf058 [file web_material_uhaf058.zip]

Archive with 9 entries (9 files):
- Supplementary Figure S1.pdf
- Supplementary Figure S2.pdf
- Supplementary Figure S3.pdf
- Supplementary Figure S4.pdf
- Supplementary Figure S5.pdf
- Supplementary Figure S6.pdf
- Supplementary Figure S7..pdf
- Supplementary Figure.docx
- Supplementary Table(1).docx
